# Supplementary material for: Pigeon Circovirus over Three Decades of Research: Bibliometrics, Scoping Review, and Perspectives
Source: Viruses. 2022 Jul 8;14(7):1498. doi: 10.3390/v14071498 (PMC9317399; doi:10.3390/v14071498)
Supplement: Supplementary file 1 [file viruses-14-01498-s001.zip]

Archive with 2 entries (2 files):
- viruses-1799092 resubmitted proof Supplemental Figures.pdf
- viruses-1799092 resubmitted proof Supplemental Table S1.xlsx
